# Supplementary material for: Effects of Vitrification on the Blastocyst Gene Expression Profile in a Porcine Model
Source: Int J Mol Sci. 2021 Jan 27;22(3):1222. doi: 10.3390/ijms22031222 (PMC7865857; doi:10.3390/ijms22031222)
Supplement: Supplementary file 1 [file ijms-22-01222-s001.zip]

Archive with 4 entries (4 files):
- Supplementary Table S1.xlsx
- __MACOSX/._Supplementary Table S1.xlsx
- Supplementary Table S2.xlsx
- __MACOSX/._Supplementary Table S2.xlsx
