# Supplementary material for: Effects of Vitrification on the Blastocyst Gene Expression Profile in a Porcine Model
Source: Int J Mol Sci. 2021 Jan 27;22(3):1222. doi: 10.3390/ijms22031222 (PMC7865857; doi:10.3390/ijms22031222)
Supplement: Supplementary file 1 [file ijms-22-01222-s001.zip › Supplementary Table S1.xlsx]

## Sheet: UP-REGULATED BL Vit vs Bl Contr
Column #	Column ID	Entrez Gene	Gene Symbol	Gene Title	RefSeq Transcript ID	p-value(treatment)	p-value(VITRIFIED vs. CONTROL)	Ratio(VITRIFIED vs. CONTROL)	Fold-Change(VITRIFIED vs. CONTROL)	Fold-Change(VITRIFIED vs. CONTROL) (Description)	F(treatment)	SS(treatment)	SS(Error)	F(Error)
23735	Ssc.9536.1.A1_at	100519836	FAM102B	family with sequence similarity 102, member B	XM_013997326	0.0181995	0.0181995	1.50106	1.50106	VITRIFIED up vs CONTROL	14.8735	0.51506	0.138517	1
22689	Ssc.8321.1.A1_at	100522728	COMMD10	COMM domain containing 10	NM_001267840 /// XM_005661591 /// XM_013995040 /// XM_013995042 /// XM_013995043 /// XR	0.0277027	0.0277027	1.50276	1.50276	VITRIFIED up vs CONTROL	11.4462	0.517932	0.180996	1
4959	Ssc.15913.1.S1_at	397260	SMAD3	SMAD family member 3	NM_214137	0.0459015	0.0459015	1.5123	1.5123	VITRIFIED up vs CONTROL	8.18305	0.53415	0.2611	1
8301	Ssc.1936.1.A1_at	100523243	SULT4A1	sulfotransferase family 4A, member 1	XM_003125977	0.0474346	0.0474346	1.51855	1.51855	VITRIFIED up vs CONTROL	7.99836	0.544854	0.272483	1
23374	Ssc.912.1.S1_at	100620823	YPEL5	yippee-like 5	XM_003354871 /// XM_003354872 /// XM_003354874 /// XM_005662649	0.0137683	0.0137683	1.52538	1.52538	VITRIFIED up vs CONTROL	17.585	0.556635	0.126616	1
16810	Ssc.29710.1.A1_at	100512167	IKBIP	IKBKB interacting protein	NM_001244129 /// XM_005664219 /// XM_005664220 /// XM_005664221 /// XM_013998047	0.0311712	0.0311712	1.52648	1.52648	VITRIFIED up vs CONTROL	10.6076	0.558538	0.210619	1
11850	Ssc.24194.1.S1_a_at	100624383	TCEA3	transcription elongation factor A (SII), 3	XM_013991205	0.022408	0.022408	1.52982	1.52982	VITRIFIED up vs CONTROL	13.0859	0.564315	0.172496	1
8229	Ssc.19297.1.S1_at	100623352	TPP1	tripeptidyl peptidase I	XM_003357132 /// XM_013989454	0.0170701	0.0170701	1.53216	1.53216	VITRIFIED up vs CONTROL	15.4629	0.568379	0.14703	1
19717	Ssc.4897.1.A1_at	102165344	LOC102165344	uncharacterized LOC102165344	XR_309232	0.0134523	0.0134523	1.53601	1.53601	VITRIFIED up vs CONTROL	17.8282	0.575082	0.129027	1
22008	Ssc.76.1.S1_a_at	397078	TGFB1	transforming growth factor, beta 1	NM_214015	0.0300224	0.0300224	1.53627	1.53627	VITRIFIED up vs CONTROL	10.8691	0.575551	0.211812	1
13033	Ssc.25266.1.S1_at	100523938	LOC100523938	structural maintenance of chromosomes protein 1A	XM_003135124 /// XM_005673650	0.0286445	0.0286445	1.53704	1.53704	VITRIFIED up vs CONTROL	11.2034	0.576893	0.20597	1
2774	Ssc.12938.1.A1_at	106504097	LOC106504097	ras GTPase-activating protein nGAP	XM_003130333 /// XM_005667785 /// XM_005667786 /// XM_013979892 /// XM_013979893 /// XM	0.00980155	0.00980155	1.53824	1.53824	VITRIFIED up vs CONTROL	21.444	0.578992	0.108001	1
6342	Ssc.17313.1.A1_at	100524227	CALD1	caldesmon 1	XM_003134653 /// XM_005673143 /// XM_005673144 /// XM_005673145 /// XM_005673146 /// XM	0.0182586	0.0182586	1.54792	1.54792	VITRIFIED up vs CONTROL	14.8442	0.595973	0.160594	1
19898	Ssc.508.1.S1_at	397406	FCER1G	Fc fragment of IgE, high affinity I, receptor for; gamma polypeptide	NM_001001265	0.0148219	0.0148219	1.54807	1.54807	VITRIFIED up vs CONTROL	16.8311	0.596234	0.141699	1
1704	Ssc.11696.1.A1_at	100626468	SLC2A3	solute carrier family 2, facilitated glucose transporter member 3	XM_013988404	0.0303513	0.0303513	1.54845	1.54845	VITRIFIED up vs CONTROL	10.7927	0.596906	0.221225	1
15108	Ssc.27561.1.S1_at	100156693	PSRC1	proline/serine-rich coiled-coil 1	XM_013997289 /// XM_013997290 /// XM_013997291 /// XM_013997292	0.0123106	0.0123106	1.54978	1.54978	VITRIFIED up vs CONTROL	18.7838	0.59926	0.127612	1
18599	Ssc.3567.1.S1_at	100511735	RAPGEF1	Rap guanine nucleotide exchange factor (GEF) 1	XM_005654588 /// XM_005654589 /// XM_005654593 /// XM_013987004 /// XM_013987008 /// XM	0.00486888	0.00486888	1.55613	1.55613	VITRIFIED up vs CONTROL	31.7958	0.610486	0.0768009	1
8812	Ssc.19907.1.S1_at	396677	F3	coagulation factor III (thromboplastin, tissue factor)	NM_213785	0.0361391	0.0361391	1.56022	1.56022	VITRIFIED up vs CONTROL	9.6245	0.617764	0.256746	1
5286	Ssc.16131.1.S1_at	397429	SLC2A2	solute carrier family 2 (facilitated glucose transporter), member 2	NM_001097417	0.0388731	0.0388731	1.5631	1.5631	VITRIFIED up vs CONTROL	9.16618	0.622894	0.271823	1
13490	Ssc.2601.1.S1_at	106508970	LOC106508970	uncharacterized LOC106508970	XR_001306149	0.0140558	0.0140558	1.56675	1.56675	VITRIFIED up vs CONTROL	17.3708	0.629422	0.144938	1
2355	Ssc.12439.1.A1_at	100512584	PLA2G16	phospholipase A2, group XVI	NM_001244514 /// XM_005660765 /// XM_005660766 /// XR_001306745	0.00617893	0.00617893	1.56871	1.56871	VITRIFIED up vs CONTROL	27.8562	0.63292	0.0908838	1
6477	Ssc.17512.1.S1_at	100517183	GOLM1	golgi membrane protein 1	XM_013989713	0.0158974	0.0158974	1.57154	1.57154	VITRIFIED up vs CONTROL	16.1403	0.638003	0.158114	1
9281	Ssc.20942.2.A1_at	100627123	LOC100627123	platelet-derived growth factor receptor alpha	NM_001315756 /// XM_013978680	0.000528719	0.000528719	1.57181	1.57181	VITRIFIED up vs CONTROL	103.202	0.638493	0.0247472	1
17219	Ssc.30159.1.A1_at	100512341	AAK1	AP2 associated kinase 1	XM_003125062 /// XM_005662495 /// XM_013996073 /// XM_013996074 /// XM_013996075 /// XM	0.00973839	0.00973839	1.57418	1.57418	VITRIFIED up vs CONTROL	21.524	0.642753	0.119449	1
13478	Ssc.2599.1.S1_at	396559	PAQR8	progestin and adipoQ receptor family member VIII	NM_213740	0.0112056	0.0112056	1.57932	1.57932	VITRIFIED up vs CONTROL	19.8448	0.65203	0.131426	1
5611	Ssc.16377.2.A1_at	100526118	LOC100526118	glutathione S-transferase A1-like	XM_003128792 /// XM_013978453	0.00932064	0.00932064	1.58489	1.58489	VITRIFIED up vs CONTROL	22.0734	0.662104	0.119983	1
15526	Ssc.2813.1.A1_at	100152660	GSS	glutathione synthetase	NM_001244625	0.0190938	0.0190938	1.58762	1.58762	VITRIFIED up vs CONTROL	14.4446	0.66706	0.184722	1
17418	Ssc.30371.1.A1_at	100144508	ID4	inhibitor of DNA binding 4, dominant negative helix-loop-helix protein	NM_001123130 /// XM_005665612	0.0364008	0.0364008	1.58888	1.58888	VITRIFIED up vs CONTROL	9.5784	0.669355	0.279527	1
13534	Ssc.26067.1.S1_at	100512201	PODXL	podocalyxin-like	XM_003134669 /// XM_005657755	0.013263	0.013263	1.58948	1.58948	VITRIFIED up vs CONTROL	17.978	0.670452	0.149171	1
14603	Ssc.2711.1.S1_at	100523018	ATP6V0A1	ATPase, H+ transporting, lysosomal V0 subunit a1	XM_003482977 /// XM_005668802 /// XM_005668803 /// XM_013980945 /// XM_013980946 /// XR	0.000564861	0.000564861	1.60075	1.60075	VITRIFIED up vs CONTROL	99.7383	0.691053	0.0277146	1
5405	Ssc.16218.1.S1_at	397483	ITGA2	integrin, alpha 2 (CD49B, alpha 2 subunit of VLA-2 receptor)	NM_001244272	0.027539	0.027539	1.60177	1.60177	VITRIFIED up vs CONTROL	11.4897	0.692921	0.241232	1
12968	Ssc.25216.1.S1_at	100359355	MOSPD1	motile sperm domain containing 1	NM_001195354 /// XM_005654294 /// XM_013983792 /// XM_013983793	0.0268019	0.0268019	1.61685	1.61685	VITRIFIED up vs CONTROL	11.6904	0.720759	0.246616	1
9473	Ssc.21188.1.S1_at	100302020	CLDN6	claudin 6	NM_001161645 /// XM_005662194	0.0177286	0.0177286	1.61846	1.61846	VITRIFIED up vs CONTROL	15.1124	0.723754	0.191565	1
22211	Ssc.7802.1.A1_at	100152595	AKAP12	A kinase (PRKA) anchor protein 12	XM_001927265 /// XM_005659142 /// XM_005659143 /// XM_013992488	0.00373883	0.00373883	1.61944	1.61944	VITRIFIED up vs CONTROL	36.7479	0.725564	0.0789774	1
21102	Ssc.6560.1.S1_at	100523962	ARFGAP3	ADP-ribosylation factor GTPase activating protein 3	XM_003481526	0.0132058	0.0132058	1.62	1.62	VITRIFIED up vs CONTROL	18.024	0.726606	0.161253	1
12531	Ssc.24817.1.A1_at	100622133	VGLL1	vestigial-like family member 1	XM_013991032	0.0345096	0.0345096	1.62209	1.62209	VITRIFIED up vs CONTROL	9.92333	0.730504	0.294459	1
17101	Ssc.30026.1.A1_at	100520049	LOC100520049	ATP-binding cassette sub-family A member 5	XM_013980817	0.00845189	0.00845189	1.62748	1.62748	VITRIFIED up vs CONTROL	23.3437	0.740557	0.126896	1
10813	Ssc.22588.2.S1_at	100462751 /// 100518837	GABARAPL1 /// LOC100518837	GABA(A) receptor-associated protein like 1 /// gamma-aminobutyric acid receptor-associa	NM_001190287 /// XM_003126479	0.0356234	0.0356234	1.62822	1.62822	VITRIFIED up vs CONTROL	9.71685	0.741929	0.30542	1
22356	Ssc.7957.1.A1_at	100517064 /// 100517736	LOC100517064 /// SRXN1	sulfiredoxin-1 /// sulfiredoxin 1	XM_003134357 /// XM_003134361	0.00950865	0.00950865	1.63903	1.63903	VITRIFIED up vs CONTROL	21.8216	0.762216	0.139718	1
14813	Ssc.27302.1.S1_at	100737852	LOC100737852	peptidyl-prolyl cis-trans isomerase C-like	XM_013991584	0.00870547	0.00870547	1.64171	1.64171	VITRIFIED up vs CONTROL	22.9533	0.767263	0.133709	1
3786	Ssc.14095.1.A1_at	100523704	ANKRD33B	ankyrin repeat domain 33B	XM_003134179	0.0325884	0.0325884	1.64705	1.64705	VITRIFIED up vs CONTROL	10.3042	0.777358	0.301764	1
2839	Ssc.12999.1.S1_at	100739163	LOC100739163	glutathione S-transferase P	XM_005660622	0.00742875	0.00742875	1.64769	1.64769	VITRIFIED up vs CONTROL	25.1171	0.778557	0.123988	1
8964	Ssc.20242.1.A1_at	100415778	ZC3HAV1	zinc finger CCCH-type, antiviral 1	NM_001177489 /// XM_013990768 /// XM_013990769 /// XM_013990770	0.00918157	0.00918157	1.64838	1.64838	VITRIFIED up vs CONTROL	22.2645	0.779859	0.140108	1
20187	Ssc.5428.1.A1_at	102166486	LOC102166486	uncharacterized LOC102166486	XR_300446	0.040298	0.040298	1.6504	1.6504	VITRIFIED up vs CONTROL	8.94613	0.783698	0.350407	1
22968	Ssc.8616.1.A1_at	100153428	UBA3	ubiquitin-like modifier activating enzyme 3	XM_001924377 /// XM_003358496 /// XM_013981879	0.0266532	0.0266532	1.65303	1.65303	VITRIFIED up vs CONTROL	11.7318	0.788689	0.268905	1
7792	Ssc.18878.1.A1_at	100523409	CREBRF	CREB3 regulatory factor	XM_005657631 /// XM_013990647	0.0355704	0.0355704	1.66939	1.66939	VITRIFIED up vs CONTROL	9.72645	0.81989	0.33718	1
19718	Ssc.4898.1.S1_at	100513608	PLEKHB1	pleckstrin homology domain containing, family B (evectins) member 1	NM_001244858 /// XM_005667095	0.0432159	0.0432159	1.67047	1.67047	VITRIFIED up vs CONTROL	8.53012	0.821964	0.38544	1
18073	Ssc.31029.1.A1_at	102165344	LOC102165344	uncharacterized LOC102165344	XR_309232	0.0282535	0.0282535	1.67319	1.67319	VITRIFIED up vs CONTROL	11.3027	0.827185	0.292738	1
22311	Ssc.7907.2.S1_at	100302026	ST6GAL1	ST6 beta-galactosamide alpha-2,6-sialyltranferase 1	XM_013991894	0.0169509	0.0169509	1.67687	1.67687	VITRIFIED up vs CONTROL	15.5285	0.834261	0.214898	1
21725	Ssc.7289.1.A1_at	100517189	CTDSPL	CTD (carboxy-terminal domain, RNA polymerase II, polypeptide A) small phosphatase-like	XM_003132112 /// XM_003358363 /// XM_005669358 /// XM_013981456	0.0208241	0.0208241	1.68392	1.68392	VITRIFIED up vs CONTROL	13.6946	0.847863	0.247649	1
9615	Ssc.21339.1.S1_at	100302538	TRIM21	tripartite motif containing 21	NM_001163649 /// XM_005656620 /// XM_005656621	0.0157078	0.0157078	1.69397	1.69397	VITRIFIED up vs CONTROL	16.2568	0.867339	0.213409	1
14657	Ssc.27161.1.A1_at	100415778	ZC3HAV1	zinc finger CCCH-type, antiviral 1	NM_001177489 /// XM_013990768 /// XM_013990769 /// XM_013990770	0.00884315	0.00884315	1.70174	1.70174	VITRIFIED up vs CONTROL	22.7484	0.882463	0.155169	1
18706	Ssc.3703.1.S1_at	100153243	APOA2	apolipoprotein A-II	NM_001186294	0.0204774	0.0204774	1.70986	1.70986	VITRIFIED up vs CONTROL	13.8372	0.898332	0.259686	1
6832	Ssc.17964.2.A1_at	100513828	FOXA2	forkhead box A2	XM_003134291 /// XM_005672754	0.0403262	0.0403262	1.72618	1.72618	VITRIFIED up vs CONTROL	8.94188	0.930427	0.416211	1
15950	Ssc.28632.1.S1_at	100152017	MBOAT1	membrane bound O-acyltransferase domain containing 1	XM_001928343 /// XM_005665613 /// XM_013977464 /// XM_013977465	0.0072288	0.0072288	1.72971	1.72971	VITRIFIED up vs CONTROL	25.5071	0.937409	0.147004	1
7184	Ssc.18303.3.S1_at	100520455	ZNF385D	zinc finger protein 385D	XM_003132072	0.0488589	0.0488589	1.74046	1.74046	VITRIFIED up vs CONTROL	7.83467	0.958735	0.489483	1
6343	Ssc.17313.2.S1_at	100524227	CALD1	caldesmon 1	XM_003134653 /// XM_005673143 /// XM_005673144 /// XM_005673145 /// XM_005673146 /// XM	0.0161859	0.0161859	1.74726	1.74726	VITRIFIED up vs CONTROL	15.9668	0.972269	0.243572	1
21134	Ssc.66.1.S3_at	396691	BMPR1B	bone morphogenetic protein receptor, type IB	NM_001039745	0.0318737	0.0318737	1.74742	1.74742	VITRIFIED up vs CONTROL	10.4547	0.97259	0.372117	1
3498	Ssc.13711.1.S1_at	100625946	MAP2K6	mitogen-activated protein kinase kinase 6	XM_003357995 /// XM_013980815 /// XM_013980816 /// XR_001299797 /// XR_306438	0.00932893	0.00932893	1.74952	1.74952	VITRIFIED up vs CONTROL	22.0621	0.97678	0.177097	1
14019	Ssc.26520.1.A1_at	100517236	B3GLCT	beta 3-glucosyltransferase	XM_005668329 /// XM_005668330	0.00862317	0.00862317	1.7635	1.7635	VITRIFIED up vs CONTROL	23.0781	1.00477	0.174152	1
5404	Ssc.16218.1.A1_at	397483	ITGA2	integrin, alpha 2 (CD49B, alpha 2 subunit of VLA-2 receptor)	NM_001244272	0.0243201	0.0243201	1.77012	1.77012	VITRIFIED up vs CONTROL	12.432	1.01809	0.327571	1
1897	Ssc.1191.1.S1_at	100155930	ANXA8	annexin A8	NM_001243599 /// XM_005654130	0.0299082	0.0299082	1.77864	1.77864	VITRIFIED up vs CONTROL	10.8959	1.03528	0.380059	1
21193	Ssc.6667.1.A1_at	102165344	LOC102165344	uncharacterized LOC102165344	XR_309232	0.0275542	0.0275542	1.77923	1.77923	VITRIFIED up vs CONTROL	11.4857	1.03647	0.360963	1
8630	Ssc.19639.1.A1_at	100155050	MGMT	O-6-methylguanine-DNA methyltransferase	XM_001928553 /// XM_005671577 /// XM_005671579	0.0012524	0.0012524	1.78471	1.78471	VITRIFIED up vs CONTROL	65.8946	1.04756	0.06359	1
4113	Ssc.14463.1.S1_at	397667	FHL1	four and a half LIM domains 1	NM_214375 /// XM_005657914 /// XM_005657915 /// XM_005657916 /// XM_013991001 /// XM_01	0.00532796	0.00532796	1.79868	1.79868	VITRIFIED up vs CONTROL	30.2505	1.07596	0.142273	1
4172	Ssc.14533.1.S1_at	396934	RENBP	renin binding protein	NM_213900	0.00568555	0.00568555	1.80041	1.80041	VITRIFIED up vs CONTROL	29.179	1.07949	0.147982	1
12292	Ssc.24591.1.A1_at	100624679	NKAIN2	Na+/K+ transporting ATPase interacting 2	XM_005659221 /// XM_013992590 /// XM_013992591 /// XM_013992592 /// XM_013992593 /// XM	0.0148052	0.0148052	1.80507	1.80507	VITRIFIED up vs CONTROL	16.8424	1.08899	0.25863	1
3448	Ssc.13649.1.S1_at	100156989	BAG3	BCL2-associated athanogene 3	XM_001929000 /// XM_013983801	0.00299229	0.00299229	1.80937	1.80937	VITRIFIED up vs CONTROL	41.4648	1.09779	0.105901	1
17836	Ssc.3079.1.S1_at	100622793	PHLDA3	pleckstrin homology-like domain, family A, member 3	XM_003357675 /// XM_013980118	0.0226121	0.0226121	1.8156	1.8156	VITRIFIED up vs CONTROL	13.0121	1.11056	0.341391	1
3707	Ssc.1396.1.S1_at	100037960	MFSD6	major facilitator superfamily domain containing 6	NM_001097457 /// XM_005672030 /// XM_005672031 /// XM_013984344	0.0246211	0.0246211	1.82192	1.82192	VITRIFIED up vs CONTROL	12.3361	1.12354	0.364307	1
12913	Ssc.25164.1.S1_at	100622968	DUSP6	dual specificity phosphatase 6	NM_001267842	0.0416129	0.0416129	1.83744	1.83744	VITRIFIED up vs CONTROL	8.75322	1.15552	0.528043	1
20962	Ssc.6393.1.S1_at	100620753	PGAP1	post-GPI attachment to proteins 1	XM_013984358 /// XM_013984359 /// XM_013984360 /// XM_013984361	0.0214429	0.0214429	1.85048	1.85048	VITRIFIED up vs CONTROL	13.4488	1.18255	0.35172	1
8126	Ssc.19217.1.A1_at	100524358	ZNF280C	zinc finger protein 280C	XM_003135372 /// XM_005673903 /// XM_005673904 /// XM_013986417 /// XM_013986418 /// XM	0.00318192	0.00318192	1.86657	1.86657	VITRIFIED up vs CONTROL	40.1107	1.21605	0.12127	1
1212	Ssc.11197.1.S1_at	493184 /// 100624812	HSPB1 /// LOC100624812	heat shock 27kDa protein 1 /// heat shock protein beta-1	NM_001007518 /// XM_003354493	0.0171872	0.0171872	1.88292	1.88292	VITRIFIED up vs CONTROL	15.3991	1.25028	0.324768	1
4142	Ssc.14497.1.S1_at	396826	FAS	Fas cell surface death receptor	NM_213839 /// XM_013983515 /// XM_013983516 /// XM_013983517 /// XM_013983518 /// XM_01	0.0136161	0.0136161	1.88717	1.88717	VITRIFIED up vs CONTROL	17.701	1.25921	0.284551	1
3095	Ssc.13273.1.A1_at	100522112	GCNT3	glucosaminyl (N-acetyl) transferase 3, mucin type	XM_003480347 /// XM_005659544 /// XM_013992917 /// XM_013992918	0.012052	0.012052	1.90393	1.90393	VITRIFIED up vs CONTROL	19.0189	1.29451	0.272257	1
19881	Ssc.5060.1.A1_at	100621584	ZMAT3	zinc finger, matrin-type 3	XM_005670003 /// XM_013982220	0.0142252	0.0142252	1.9151	1.9151	VITRIFIED up vs CONTROL	17.2477	1.31814	0.305697	1
22947	Ssc.8594.1.A1_at	100152350	BLNK	B-cell linker	XM_001928233	0.0260527	0.0260527	1.93816	1.93816	VITRIFIED up vs CONTROL	11.903	1.36715	0.45943	1
9733	Ssc.21536.2.S1_at	397616 /// 102166513	LOC102166513 /// PDE5A	uncharacterized LOC102166513 /// phosphodiesterase 5A, cGMP-specific	XM_003482450 /// XM_013989338 /// XR_298946	0.0277086	0.0277086	1.9636	1.9636	VITRIFIED up vs CONTROL	11.4447	1.42155	0.496843	1
14324	Ssc.26813.1.S1_at	100512167	IKBIP	IKBKB interacting protein	NM_001244129 /// XM_005664219 /// XM_005664220 /// XM_005664221 /// XM_013998047	0.00200035	0.00200035	1.97346	1.97346	VITRIFIED up vs CONTROL	51.4498	1.44274	0.112167	1
13229	Ssc.25591.1.S1_at	100516979 /// 100622468	LOC100622468 /// ZCCHC11	terminal uridylyltransferase 4-like /// zinc finger, CCHC domain containing 11	XM_003360684 /// XM_005674102 /// XM_005674103 /// XM_005674104 /// XM_013999382 /// XM	0.00969309	0.00969309	1.97883	1.97883	VITRIFIED up vs CONTROL	21.5819	1.4543	0.269541	1
16847	Ssc.29750.1.A1_at	100157451	TP53INP1	tumor protein p53 inducible nuclear protein 1	XM_001925224 /// XM_003355019 /// XM_013996595	0.00750915	0.00750915	1.98187	1.98187	VITRIFIED up vs CONTROL	24.9648	1.46084	0.234065	1
20168	Ssc.5404.1.S1_at	100359355	MOSPD1	motile sperm domain containing 1	NM_001195354 /// XM_005654294 /// XM_013983792 /// XM_013983793	0.000772174	0.000772174	2.01365	2.01365	VITRIFIED up vs CONTROL	84.8254	1.52958	0.0721284	1
15140	Ssc.27588.1.S1_at	100514770	ATP2C2	ATPase, Ca++ transporting, type 2C, member 2	XM_003126826 /// XM_005655751	0.000705521	0.000705521	2.01499	2.01499	VITRIFIED up vs CONTROL	88.8949	1.5325	0.0689578	1
22655	Ssc.8287.1.A1_at	100156509	RGS20	regulator of G-protein signaling 20	XM_001927277 /// XM_013993257	0.00463141	0.00463141	2.0166	2.0166	VITRIFIED up vs CONTROL	32.6838	1.53599	0.187982	1
2152	Ssc.122.1.S1_at	397097	DGKA	diacylglycerol kinase, alpha 80kDa	NM_214032 /// XM_005663874 /// XM_005663875 /// XM_005663877	0.0197327	0.0197327	2.04032	2.04032	VITRIFIED up vs CONTROL	14.1561	1.58763	0.448605	1
21016	Ssc.6461.1.A1_at	100155321	ACER2	alkaline ceramidase 2	XM_001926911 /// XM_005660076 /// XM_005660077	0.0149312	0.0149312	2.04422	2.04422	VITRIFIED up vs CONTROL	16.7574	1.59614	0.380999	1
12865	Ssc.25122.1.S1_at	100621584	ZMAT3	zinc finger, matrin-type 3	XM_005670003 /// XM_013982220	0.0468052	0.0468052	2.04746	2.04746	VITRIFIED up vs CONTROL	8.07308	1.60322	0.794355	1
10836	Ssc.22621.1.S1_at	106504194	LOC106504194	zona pellucida sperm-binding protein 3 receptor-like	XM_013979648	0.0346156	0.0346156	2.05716	2.05716	VITRIFIED up vs CONTROL	9.90326	1.62444	0.656125	1
7571	Ssc.18642.2.A1_at	613129	ITGB1BP2	integrin beta 1 binding protein (melusin) 2	NM_001033009	0.00195679	0.00195679	2.06557	2.06557	VITRIFIED up vs CONTROL	52.0558	1.64287	0.126239	1
23177	Ssc.8865.1.A1_at	100622968	DUSP6	dual specificity phosphatase 6	NM_001267842	0.0475921	0.0475921	2.06667	2.06667	VITRIFIED up vs CONTROL	7.9799	1.64527	0.824707	1
11731	Ssc.24085.1.A1_at	100524557	VIT	vitrin	XM_013996219 /// XM_013996220	0.00883668	0.00883668	2.06896	2.06896	VITRIFIED up vs CONTROL	22.7579	1.65031	0.290064	1
21133	Ssc.66.1.S2_at	396691	BMPR1B	bone morphogenetic protein receptor, type IB	NM_001039745	0.0179392	0.0179392	2.09233	2.09233	VITRIFIED up vs CONTROL	15.0044	1.70169	0.45365	1
12766	Ssc.25029.1.A1_at	100524685	ADGRL2	adhesion G protein-coupled receptor L2	XM_005656124 /// XM_005656125 /// XM_005656126 /// XM_005656127 /// XM_013988849 /// XM	0.0252391	0.0252391	2.1314	2.1314	VITRIFIED up vs CONTROL	12.1446	1.78806	0.588921	1
10252	Ssc.22000.1.S1_at	100622246 /// 100626165	LOC100622246 /// LOC100626165	carbonyl reductase [NADPH] 1 /// carbonyl reductase [NADPH] 1-like	NM_001315746 /// XM_003361944 /// XM_013982575	0.00407786	0.00407786	2.14942	2.14942	VITRIFIED up vs CONTROL	35.0476	1.82804	0.208635	1
4364	Ssc.15261.1.S1_at	100154970	MAB21L3	mab-21-like 3 (C. elegans)	XM_005663549 /// XM_005663550 /// XM_005663551 /// XM_013997242 /// XM_013997243 /// XM	0.0039968	0.0039968	2.183	2.183	VITRIFIED up vs CONTROL	35.4343	1.90287	0.214805	1
15470	Ssc.28070.1.A1_at	100521190	BARHL2	BarH-like homeobox 2	XM_003125913	0.0246444	0.0246444	2.18371	2.18371	VITRIFIED up vs CONTROL	12.3288	1.90444	0.617886	1
16304	Ssc.29187.1.A1_at	100518636	GJA1	gap junction protein, alpha 1, 43kDa	NM_001244212	0.020261	0.020261	2.2415	2.2415	VITRIFIED up vs CONTROL	13.9281	2.03396	0.584133	1
20707	Ssc.607.1.S1_at	100626468	SLC2A3	solute carrier family 2, facilitated glucose transporter member 3	XM_013988404	0.0460481	0.0460481	2.2658	2.2658	VITRIFIED up vs CONTROL	8.16499	2.08867	1.02323	1
12214	Ssc.24509.1.A1_at	100525792	GABRP	gamma-aminobutyric acid (GABA) A receptor, pi	XM_003134060	0.00455876	0.00455876	2.27432	2.27432	VITRIFIED up vs CONTROL	32.9693	2.10789	0.25574	1
4200	Ssc.1464.1.A1_at	397511	NTRK3	neurotrophic tyrosine kinase, receptor, type 3	NM_214271	0.0494468	0.0494468	2.35032	2.35032	VITRIFIED up vs CONTROL	7.7692	2.2799	1.17381	1
20442	Ssc.5737.1.S1_at	100152215 /// 100623143	CDKN1A /// LOC100623143	cyclin-dependent kinase inhibitor 1A (p21, Cip1) /// cyclin-dependent kinase inhibitor	XM_001929558 /// XM_003361105 /// XM_013977858	0.0167226	0.0167226	2.39321	2.39321	VITRIFIED up vs CONTROL	15.6561	2.37743	0.607411	1
19783	Ssc.4965.1.A1_at	100513510	SCRN1	secernin 1	XM_003134812 /// XM_013985759	0.0190802	0.0190802	2.48235	2.48235	VITRIFIED up vs CONTROL	14.4508	2.58087	0.714386	1
878	Ssc.1086.1.A1_at	100512231	MFAP5	microfibrillar associated protein 5	NM_001244679	0.00148252	0.00148252	2.49451	2.49451	VITRIFIED up vs CONTROL	60.2973	2.60867	0.173054	1
22413	Ssc.8027.1.A1_at	664653	DKK3	dickkopf WNT signaling pathway inhibitor 3	NM_001039749 /// XM_005661123 /// XM_013994555	0.000812188	0.000812188	2.64636	2.64636	VITRIFIED up vs CONTROL	82.6268	2.95686	0.143143	1
5938	Ssc.1674.1.A1_at	100626468	SLC2A3	solute carrier family 2, facilitated glucose transporter member 3	XM_013988404	0.00376466	0.00376466	2.75716	2.75716	VITRIFIED up vs CONTROL	36.6103	3.21135	0.350868	1
489	Ssc.10383.1.A1_at	100154420 /// 106508851	LOC100154420 /// LOC106508851	laminin subunit alpha-2 /// laminin subunit alpha-2-like	XM_013992571 /// XM_013992572 /// XM_013992573 /// XM_013992574	0.043823	0.043823	3.13599	3.13599	VITRIFIED up vs CONTROL	8.44887	4.0784	1.93086	1
607	Ssc.1053.1.S1_at	100156994	NID2	nidogen 2 (osteonidogen)	XM_013993406 /// XM_013993407	0.0189615	0.0189615	3.17288	3.17288	VITRIFIED up vs CONTROL	14.5061	4.16231	1.14774	1
19438	Ssc.455.1.S1_at	397271	AIF1	allograft inflammatory factor 1	NM_001129950 /// XM_013977627	0.0137194	0.0137194	3.20047	3.20047	VITRIFIED up vs CONTROL	17.622	4.22495	0.959015	1
23336	Ssc.9070.1.A1_at	100525792	GABRP	gamma-aminobutyric acid (GABA) A receptor, pi	XM_003134060	0.0156571	0.0156571	3.25479	3.25479	VITRIFIED up vs CONTROL	16.2884	4.34809	1.06777	1
23639	Ssc.942.1.S1_at	100518636	GJA1	gap junction protein, alpha 1, 43kDa	NM_001244212	0.0329913	0.0329913	3.28333	3.28333	VITRIFIED up vs CONTROL	10.2216	4.41267	1.7268	1
1434	Ssc.1142.1.S1_at	100286873	NQO1	NAD(P)H dehydrogenase, quinone 1	NM_001159613	0.0234938	0.0234938	3.96031	3.96031	VITRIFIED up vs CONTROL	12.7048	5.91399	1.86198	1
