# Supplementary material for: Effects of Vitrification on the Blastocyst Gene Expression Profile in a Porcine Model
Source: Int J Mol Sci. 2021 Jan 27;22(3):1222. doi: 10.3390/ijms22031222 (PMC7865857; doi:10.3390/ijms22031222)
Supplement: Supplementary file 1 [file ijms-22-01222-s001.zip › Supplementary Table S2.xlsx]

## Sheet: DOWN-REGULATED BL Vit vs Bl Con
Column #	Column ID	Entrez Gene	Gene Symbol	Gene Title	RefSeq Transcript ID	p-value(treatment)	p-value(VITRIFIED vs. CONTROL)	Ratio(VITRIFIED vs. CONTROL)	Fold-Change(VITRIFIED vs. CONTROL)	Fold-Change(VITRIFIED vs. CONTROL) (Description)	F(treatment)	SS(treatment)	SS(Error)	F(Error)
20425	Ssc.5722.1.A1_at	100624754	SNRNP40	small nuclear ribonucleoprotein 40kDa (U5)	XM_003356266	0.0224359	0.0224359	0.666226	-1.50099	VITRIFIED down vs CONTROL	13.0758	0.514946	0.157527	1
22989	Ssc.8641.1.A1_at	100625338	LOC100625338	vacuolar protein sorting-associated protein 4B-like	XM_013985797	0.0395464	0.0395464	0.664494	-1.5049	VITRIFIED down vs CONTROL	9.06071	0.521568	0.230255	1
14349	Ssc.2684.1.S1_at	100154253	BICC1	BicC family RNA binding protein 1	XM_001929123	0.0334696	0.0334696	0.664447	-1.50501	VITRIFIED down vs CONTROL	10.1254	0.521751	0.206115	1
6380	Ssc.17346.1.A1_at	397629	GPAM	glycerol-3-phosphate acyltransferase, mitochondrial	XM_001927875 /// XM_005671462 /// XM_005671463	0.0436692	0.0436692	0.663888	-1.50628	VITRIFIED down vs CONTROL	8.4693	0.523901	0.247435	1
19464	Ssc.4581.2.S1_at	100511048	MAK16	MAK16 homolog	NM_001243808	0.0105793	0.0105793	0.663675	-1.50676	VITRIFIED down vs CONTROL	20.5187	0.524721	0.102291	1
11886	Ssc.24220.2.S1_at	100520431	N4BP1	NEDD4 binding protein 1	XM_003126990	0.0391305	0.0391305	0.6612	-1.5124	VITRIFIED down vs CONTROL	9.12555	0.534331	0.234213	1
22955	Ssc.8604.1.A1_at	100526158	SNX24	sorting nexin 24	XM_003123872 /// XM_005652942 /// XM_005652943 /// XR_001305309 /// XR_001305311	0.0073196	0.0073196	0.660306	-1.51445	VITRIFIED down vs CONTROL	25.328	0.53783	0.0849383	1
12822	Ssc.25082.1.S1_at	100156899 /// 100739468	LOC100156899 /// LOC100739468	serine-rich coiled-coil domain-containing protein 2 /// serine-rich coiled-coil domain-	XM_003359263 /// XM_005671158 /// XM_005671159 /// XM_005671161 /// XM_005671162 /// XM	0.0148735	0.0148735	0.658659	-1.51824	VITRIFIED down vs CONTROL	16.7962	0.544324	0.12963	1
21555	Ssc.7107.1.A1_at	100621234	MAP3K2	mitogen-activated protein kinase kinase kinase 2	XM_003359437 /// XM_005671635	0.0141868	0.0141868	0.656176	-1.52398	VITRIFIED down vs CONTROL	17.2755	0.554216	0.128324	1
7779	Ssc.18862.1.A1_at	100157058 /// 102160653	FILIP1L /// LOC100157058	filamin A interacting protein 1-like /// filamin A-interacting protein 1-like	XM_005670252 /// XM_005670253	0.00903511	0.00903511	0.655921	-1.52457	VITRIFIED down vs CONTROL	22.4706	0.555235	0.0988377	1
4783	Ssc.15793.2.A1_at	396679	AMT	aminomethyltransferase	NM_001244426	0.00770256	0.00770256	0.655578	-1.52537	VITRIFIED down vs CONTROL	24.608	0.556614	0.0904769	1
22869	Ssc.8508.1.S1_at	100192443	POT1	protection of telomeres 1	NM_001137635 /// XM_005673197 /// XM_005673198 /// XM_013985634	0.00389393	0.00389393	0.655525	-1.52549	VITRIFIED down vs CONTROL	35.9425	0.556826	0.0619686	1
21266	Ssc.6745.2.A1_a_at	106504470	LOC106504470	uncharacterized LOC106504470	XR_001297962	0.00716058	0.00716058	0.655395	-1.5258	VITRIFIED down vs CONTROL	25.6438	0.55735	0.0869372	1
18271	Ssc.3139.1.A1_at	733670	RGS2	regulator of G-protein signaling 2	NM_001044600	0.0367459	0.0367459	0.654409	-1.5281	VITRIFIED down vs CONTROL	9.51835	0.56133	0.235894	1
8069	Ssc.19175.3.A1_at	100517381	SLC2A12	solute carrier family 2 (facilitated glucose transporter), member 12	XM_003121191 /// XM_005652670	0.0135027	0.0135027	0.653657	-1.52985	VITRIFIED down vs CONTROL	17.7889	0.564377	0.126906	1
21512	Ssc.7054.2.A1_at	100037993	RPL10A	ribosomal protein L10a	NM_001097477 /// XM_005665908	0.00012739	0.00012739	0.652048	-1.53363	VITRIFIED down vs CONTROL	213.695	0.57094	0.010687	1
22346	Ssc.7944.1.A1_at	449001	BAMBI	BMP and activin membrane-bound inhibitor	NM_001201485	0.032506	0.032506	0.651348	-1.53528	VITRIFIED down vs CONTROL	10.3213	0.573814	0.22238	1
15686	Ssc.2831.1.S1_at	100621460	CCDC126	coiled-coil domain containing 126	XM_003357478	0.0306478	0.0306478	0.650772	-1.53664	VITRIFIED down vs CONTROL	10.7249	0.576184	0.214896	1
6350	Ssc.1732.1.S1_at	595127	ARL6IP5	ADP-ribosylation factor-like 6 interacting protein 5	NM_001048073	0.0468293	0.0468293	0.650522	-1.53723	VITRIFIED down vs CONTROL	8.07019	0.577215	0.286098	1
22143	Ssc.7735.1.S1_at	100174963	ARPC1A	actin related protein 2/3 complex, subunit 1A, 41kDa	NM_001134355 /// XM_005661855	0.0303808	0.0303808	0.650005	-1.53845	VITRIFIED down vs CONTROL	10.7859	0.579351	0.214855	1
20246	Ssc.5494.2.S1_at	100523200	ANGEL2	angel homolog 2 (Drosophila)	XM_003130402 /// XM_003357587 /// XM_005667848 /// XM_013979952 /// XM_013979953 /// XM	0.0431301	0.0431301	0.647808	-1.54367	VITRIFIED down vs CONTROL	8.54175	0.588495	0.275585	1
2149	Ssc.12197.1.S1_at	100511532	CMTM6	CKLF-like MARVEL transmembrane domain containing 6	XM_003132091	0.0137585	0.0137585	0.64676	-1.54617	VITRIFIED down vs CONTROL	17.5923	0.592892	0.134807	1
16334	Ssc.2922.1.A1_a_at	100152639 /// 100522864	LOC100522864 /// RNPC3	RNA-binding protein 40 /// RNA-binding region (RNP1, RRM) containing 3	XM_005663629 /// XM_005663631 /// XM_005663632 /// XM_005663634 /// XM_005663635 /// XM	0.0334485	0.0334485	0.646194	-1.54752	VITRIFIED down vs CONTROL	10.1296	0.595277	0.235064	1
9941	Ssc.21709.1.S1_at	100522986	2010-09-01	septin 10	XM_005662296	0.0197475	0.0197475	0.645561	-1.54904	VITRIFIED down vs CONTROL	14.1496	0.597952	0.169037	1
10559	Ssc.22300.1.A1_at	100520066 /// 102162729	LOC100520066 /// LOC102162729	geranylgeranyl transferase type-1 subunit beta /// geranylgeranyl transferase type-1 su	XM_003123848 /// XM_005661583	0.00764304	0.00764304	0.645333	-1.54959	VITRIFIED down vs CONTROL	24.7164	0.598916	0.0969263	1
20047	Ssc.526.1.S1_at	397408	PKIA	protein kinase (cAMP-dependent, catalytic) inhibitor alpha	NM_214204	0.0108628	0.0108628	0.644744	-1.551	VITRIFIED down vs CONTROL	20.2064	0.601419	0.119055	1
20372	Ssc.5641.1.S1_at	100512728	ANK2	ankyrin 2, neuronal	XM_003129238	0.0494624	0.0494624	0.6442	-1.55231	VITRIFIED down vs CONTROL	7.76748	0.603732	0.310902	1
17928	Ssc.30879.1.S1_at	100627785	LTBP4	latent transforming growth factor beta binding protein 4	XM_005674643	0.00651316	0.00651316	0.643241	-1.55463	VITRIFIED down vs CONTROL	27.0469	0.607831	0.0898927	1
4201	Ssc.1465.1.S1_at	503544	DECR1	2,4-dienoyl CoA reductase 1, mitochondrial	NM_001190232	0.00358186	0.00358186	0.642125	-1.55733	VITRIFIED down vs CONTROL	37.6159	0.612624	0.0651453	1
20828	Ssc.6217.1.A1_at	100511838	C14H10orf99	chromosome 14 open reading frame, human C10orf99	NM_001243901 /// XM_013983384	0.0425666	0.0425666	0.639573	-1.56354	VITRIFIED down vs CONTROL	8.61896	0.623687	0.289449	1
6493	Ssc.17546.1.A1_at	100157092	TTC13	tetratricopeptide repeat domain 13	XM_001926644 /// XM_001926662 /// XM_005652418 /// XM_005652419 /// XM_013993736 /// XM	0.0179561	0.0179561	0.63834	-1.56656	VITRIFIED down vs CONTROL	14.9958	0.629086	0.167803	1
6483	Ssc.17522.1.A1_at	100737077	ALDH1A2	aldehyde dehydrogenase 1 family, member A2	XM_005659561	0.0387101	0.0387101	0.632203	-1.58177	VITRIFIED down vs CONTROL	9.19214	0.656455	0.285659	1
8670	Ssc.19672.2.A1_at	100126861	AKT1	v-akt murine thymoma viral oncogene homolog 1	NM_001159776	0.00104815	0.00104815	0.631422	-1.58373	VITRIFIED down vs CONTROL	72.3373	0.659997	0.0364955	1
5354	Ssc.16183.1.A1_at	396858	LOC396858	inositol 1,4,5-trisphosphate receptor type 1	XM_003361016	0.00324047	0.00324047	0.630248	-1.58668	VITRIFIED down vs CONTROL	39.7168	0.665349	0.0670094	1
8952	Ssc.20223.1.S1_at	100048951	SLC15A2	solute carrier family 15 (oligopeptide transporter), member 2	NM_001097514	0.00764822	0.00764822	0.630187	-1.58683	VITRIFIED down vs CONTROL	24.7069	0.665628	0.107764	1
21970	Ssc.7564.1.A1_at	100621866	TCP11L1	t-complex 11, testis-specific-like 1	XM_013994459	0.00187625	0.00187625	0.629545	-1.58845	VITRIFIED down vs CONTROL	53.2315	0.66857	0.0502387	1
5086	Ssc.15995.2.A1_at	397331	KCNE1	potassium voltage-gated channel, Isk-related family, member 1	NM_214165	0.046201	0.046201	0.628301	-1.59159	VITRIFIED down vs CONTROL	8.14624	0.674301	0.331098	1
10059	Ssc.21842.1.S1_a_at	100157017	LOC100157017	glyoxylate/hydroxypyruvate reductase B-like	XM_001924715 /// XM_003353716 /// XM_005660563 /// XM_005660564 /// XM_005660565 /// XM	0.0306438	0.0306438	0.627913	-1.59258	VITRIFIED down vs CONTROL	10.7258	0.676094	0.252138	1
23736	Ssc.9537.1.S1_at	449001	BAMBI	BMP and activin membrane-bound inhibitor	NM_001201485	0.00678301	0.00678301	0.624919	-1.60021	VITRIFIED down vs CONTROL	26.4377	0.690053	0.104404	1
9130	Ssc.20593.2.S1_a_at	100511694	IPO8	importin 8	XM_003126400 /// XM_005664009 /// XM_013997758	0.0421517	0.0421517	0.62066	-1.61119	VITRIFIED down vs CONTROL	8.67681	0.710273	0.327435	1
20021	Ssc.5227.1.S2_at	397421	PLN	phospholamban	NM_214213	0.0417011	0.0417011	0.619529	-1.61413	VITRIFIED down vs CONTROL	8.74061	0.715716	0.327536	1
8231	Ssc.19298.1.A1_at	100628197	DHCR24	24-dehydrocholesterol reductase	NM_001243354	0.014629	0.014629	0.617657	-1.61902	VITRIFIED down vs CONTROL	16.9629	0.724792	0.170912	1
13079	Ssc.25336.1.S1_at	100518043 /// 102161940	CFAP97 /// LOC102161940	cilia and flagella associated protein 97 /// cilia- and flagella-associated protein 97	XM_005671719 /// XM_013984047	0.0127687	0.0127687	0.616886	-1.62104	VITRIFIED down vs CONTROL	18.385	0.728554	0.15851	1
448	Ssc.10320.1.A1_at	100312967	DGKE	diacylglycerol kinase, epsilon 64kDa	NM_001167645 /// XM_005656963 /// XM_013989941	0.0499183	0.0499183	0.615075	-1.62582	VITRIFIED down vs CONTROL	7.71753	0.737451	0.382221	1
18385	Ssc.3287.1.S1_at	396962	PMCH	pro-melanin-concentrating hormone	NM_001244440	0.0488773	0.0488773	0.614897	-1.62629	VITRIFIED down vs CONTROL	7.83261	0.738329	0.377054	1
15005	Ssc.27470.1.S1_at	100524976	NSD1	nuclear receptor binding SET domain protein 1	XM_003123667	0.00284546	0.00284546	0.610676	-1.63753	VITRIFIED down vs CONTROL	42.6051	0.759394	0.0712961	1
16845	Ssc.29749.1.A1_at	100523651	AKAP7	A kinase (PRKA) anchor protein 7	XM_013992544	0.00206537	0.00206537	0.610297	-1.63855	VITRIFIED down vs CONTROL	50.5811	0.761304	0.0602047	1
14638	Ssc.27144.1.A1_at	100525467	HOOK1	hook microtubule-tethering protein 1	XM_003127963	0.0171069	0.0171069	0.609382	-1.64101	VITRIFIED down vs CONTROL	15.4428	0.765939	0.198394	1
23102	Ssc.8774.2.A1_at	396590	MSMO1	methylsterol monooxygenase 1	NM_213752 /// XM_005656503	0.028821	0.028821	0.608405	-1.64364	VITRIFIED down vs CONTROL	11.1593	0.770911	0.27633	1
24126	SscAffx.8.1.S1_s_at	448810	MYC	v-myc avian myelocytomatosis viral oncogene homolog	NM_001005154	0.00532641	0.00532641	0.603992	-1.65565	VITRIFIED down vs CONTROL	30.2554	0.793663	0.104928	1
19248	Ssc.4313.1.S1_at	100153296	RBL1	retinoblastoma-like 1	XM_013985349	0.0207554	0.0207554	0.602706	-1.65918	VITRIFIED down vs CONTROL	13.7226	0.800388	0.233306	1
1890	Ssc.11901.1.S1_at	100153304	ADO	2-aminoethanethiol (cysteamine) dioxygenase	XM_005671024	0.00127442	0.00127442	0.601447	-1.66266	VITRIFIED down vs CONTROL	65.2942	0.80701	0.0494384	1
23089	Ssc.8758.1.A1_at	100156529	PCOLCE2	procollagen C-endopeptidase enhancer 2	XM_005669917	0.0169005	0.0169005	0.60044	-1.66545	VITRIFIED down vs CONTROL	15.5565	0.812343	0.208876	1
2159	Ssc.12207.1.A1_at	100512860	DYNLL2	dynein, light chain, LC8-type 2	XM_003131635	0.00877638	0.00877638	0.594181	-1.68299	VITRIFIED down vs CONTROL	22.8471	0.846058	0.148125	1
21296	Ssc.6789.2.S1_at	100155653	PRKRA	protein kinase, interferon-inducible double stranded RNA dependent activator	XM_001927705	0.0121661	0.0121661	0.585551	-1.70779	VITRIFIED down vs CONTROL	18.9143	0.894285	0.189123	1
1027	Ssc.11031.1.A1_at	733595	SLC11A2	solute carrier family 11 (proton-coupled divalent metal ion transporters), member 2	NM_001128440	0.0381588	0.0381588	0.584921	-1.70963	VITRIFIED down vs CONTROL	9.28113	0.897884	0.386972	1
10670	Ssc.22419.1.S1_at	100521164	THG1L	tRNA-histidine guanylyltransferase 1-like (S. cerevisiae)	XM_003134104	0.0130801	0.0130801	0.58412	-1.71198	VITRIFIED down vs CONTROL	18.1259	0.902483	0.199159	1
5293	Ssc.16137.1.A1_at	100187730	CELSR1	cadherin, EGF LAG seven-pass G-type receptor 1 (flamingo homolog, Drosophila)	---	0.0387512	0.0387512	0.582498	-1.71674	VITRIFIED down vs CONTROL	9.18557	0.91184	0.397075	1
13947	Ssc.26446.2.S1_a_at	100513747	METAP1	methionyl aminopeptidase 1	XM_003129313	0.00939764	0.00939764	0.582268	-1.71742	VITRIFIED down vs CONTROL	21.9694	0.913173	0.166263	1
23101	Ssc.8774.1.S1_at	396590	MSMO1	methylsterol monooxygenase 1	NM_213752 /// XM_005656503	0.00124498	0.00124498	0.580308	-1.72322	VITRIFIED down vs CONTROL	66.1005	0.924593	0.0559508	1
18285	Ssc.316.1.S1_at	397197	CELA2A	chymotrypsin-like elastase family, member 2A	NM_214109	0.0120542	0.0120542	0.579707	-1.72501	VITRIFIED down vs CONTROL	19.017	0.928117	0.195219	1
12707	Ssc.24978.2.S1_at	100523389	SLC37A2	solute carrier family 37 (glucose-6-phosphate transporter), member 2	XM_003130030 /// XM_005667471	0.0211001	0.0211001	0.576183	-1.73556	VITRIFIED down vs CONTROL	13.5836	0.948991	0.279452	1
12706	Ssc.24978.1.S1_at	100523389	SLC37A2	solute carrier family 37 (glucose-6-phosphate transporter), member 2	XM_003130030 /// XM_005667471	0.0499199	0.0499199	0.576168	-1.7356	VITRIFIED down vs CONTROL	7.71736	0.949081	0.49192	1
22056	Ssc.7645.2.S1_at	497233	CFL2	cofilin 2 (muscle)	NM_001025215 /// XM_005656299	0.0367638	0.0367638	0.574863	-1.73955	VITRIFIED down vs CONTROL	9.51527	0.956908	0.402262	1
1590	Ssc.11572.2.A1_at	100511372	HDAC3	histone deacetylase 3	NM_001243827 /// XM_013995254 /// XM_013995255	0.038374	0.038374	0.570785	-1.75197	VITRIFIED down vs CONTROL	9.24616	0.981678	0.424686	1
19775	Ssc.4958.1.A1_at	100624568	LOC100624568	regulating synaptic membrane exocytosis protein 2-like	XM_013996557	0.0355689	0.0355689	0.56717	-1.76314	VITRIFIED down vs CONTROL	9.72673	1.00405	0.412902	1
20335	Ssc.5605.1.A1_at	397454	ITPR1	inositol 1,4,5-trisphosphate receptor, type 1	XM_013981915	0.00507304	0.00507304	0.566865	-1.76409	VITRIFIED down vs CONTROL	31.0827	1.00595	0.129455	1
12878	Ssc.25134.1.A1_at	100739401	TXNDC16	thioredoxin domain containing 16	XM_003480473	0.00309658	0.00309658	0.562453	-1.77793	VITRIFIED down vs CONTROL	40.7047	1.03384	0.101594	1
18937	Ssc.3980.1.A1_at	100157006	ENPP4	ectonucleotide pyrophosphatase/phosphodiesterase 4 (putative)	XM_001924940 /// XM_005656229 /// XM_005656230 /// XM_005656231	0.0336723	0.0336723	0.560184	-1.78513	VITRIFIED down vs CONTROL	10.0853	1.04841	0.415817	1
18939	Ssc.3982.1.S1_at	396580	UBE2D2	ubiquitin-conjugating enzyme E2D 2	XM_005661722	0.0170868	0.0170868	0.558501	-1.79051	VITRIFIED down vs CONTROL	15.4538	1.05933	0.274193	1
3246	Ssc.13441.1.A1_at	100519524 /// 100519878	LOC100519524 /// LOC100519878	origin recognition complex subunit 3 /// origin recognition complex subunit 3	XM_003121290 /// XM_013992671	0.00240989	0.00240989	0.555246	-1.801	VITRIFIED down vs CONTROL	46.5811	1.0807	0.0928012	1
22249	Ssc.7849.1.S1_at	100627572	KLHL41	kelch-like family member 41	XM_003359548	0.00418903	0.00418903	0.553747	-1.80588	VITRIFIED down vs CONTROL	34.5355	1.09065	0.126322	1
1985	Ssc.12013.1.A1_at	100516531	SYTL4	synaptotagmin-like 4	XM_013986295	0.030217	0.030217	0.552094	-1.81129	VITRIFIED down vs CONTROL	10.8238	1.10171	0.407146	1
5690	Ssc.16456.2.S1_at	100155786	PPIG	peptidylprolyl isomerase G (cyclophilin G)	XM_001926861 /// XM_005671914 /// XM_005671915 /// XM_005671916 /// XM_005671917	0.011571	0.011571	0.551429	-1.81347	VITRIFIED down vs CONTROL	19.4771	1.10619	0.227177	1
14535	Ssc.27038.1.A1_at	100499502	HORMAD1	HORMA domain containing 1	NM_001194981	0.0118583	0.0118583	0.551345	-1.81375	VITRIFIED down vs CONTROL	19.2001	1.10675	0.230572	1
10765	Ssc.22521.1.A1_at	100519345	LOC100519345	uncharacterized LOC100519345	XM_013992777	0.0160736	0.0160736	0.546886	-1.82854	VITRIFIED down vs CONTROL	16.0338	1.13715	0.283688	1
6998	Ssc.18132.1.A1_at	100158022	HINT3	histidine triad nucleotide binding protein 3	XM_001928728	0.00240052	0.00240052	0.541965	-1.84514	VITRIFIED down vs CONTROL	46.6784	1.17147	0.100386	1
15242	Ssc.27727.2.S1_a_at	100511977	PGM5	phosphoglucomutase 5	XM_003121933	0.0133835	0.0133835	0.541106	-1.84807	VITRIFIED down vs CONTROL	17.8823	1.17754	0.263398	1
7554	Ssc.18631.2.A1_at	100517855	LOC100517855	protein SCO1 homolog, mitochondrial	XM_003131996	0.0207802	0.0207802	0.539345	-1.8541	VITRIFIED down vs CONTROL	13.7124	1.19008	0.347152	1
11396	Ssc.23774.2.S1_at	100156254	LCP1	lymphocyte cytosolic protein 1 (L-plastin)	XM_001929138 /// XM_005668417	0.00811999	0.00811999	0.537856	-1.85923	VITRIFIED down vs CONTROL	23.8821	1.20075	0.201114	1
22922	Ssc.8564.1.A1_at	733630	VLDLR	very low density lipoprotein receptor	NM_001199890 /// XM_013993593	0.0488659	0.0488659	0.537697	-1.85978	VITRIFIED down vs CONTROL	7.83389	1.2019	0.61369	1
22267	Ssc.7863.1.A1_at	102163937	GPR137C	G protein-coupled receptor 137C	XM_005659957 /// XR_001306374	0.0368819	0.0368819	0.533498	-1.87442	VITRIFIED down vs CONTROL	9.49493	1.23247	0.519211	1
14665	Ssc.27169.1.S1_at	100523288	DNAJC10	DnaJ (Hsp40) homolog, subfamily C, member 10	XM_003133526	0.00079034	0.00079034	0.532206	-1.87897	VITRIFIED down vs CONTROL	83.8066	1.242	0.0592793	1
1367	Ssc.11355.1.A1_at	100624957	ZNF786	zinc finger protein 786	XM_005667769	0.0103653	0.0103653	0.511239	-1.95603	VITRIFIED down vs CONTROL	20.7628	1.40533	0.27074	1
5118	Ssc.16018.1.A1_at	397324	ACACA	acetyl-CoA carboxylase alpha	NM_001114269	0.0159756	0.0159756	0.495424	-2.01847	VITRIFIED down vs CONTROL	16.0928	1.54006	0.382794	1
3866	Ssc.14190.1.A1_at	100155047	MRPL15	mitochondrial ribosomal protein L15	NM_001243528	0.0025878	0.0025878	0.471968	-2.11879	VITRIFIED down vs CONTROL	44.836	1.76011	0.157027	1
5305	Ssc.16145.1.S1_at	396837	HTR2B	5-hydroxytryptamine (serotonin) receptor 2B, G protein-coupled	NM_001164019 /// XM_005672269 /// XM_013984562 /// XM_013984563 /// XM_013984564 /// XM	0.0404536	0.0404536	0.471451	-2.12111	VITRIFIED down vs CONTROL	8.9228	1.76525	0.791345	1
9131	Ssc.20593.2.S1_at	100511694	IPO8	importin 8	XM_003126400 /// XM_005664009 /// XM_013997758	0.0059164	0.0059164	0.456517	-2.1905	VITRIFIED down vs CONTROL	28.5395	1.91962	0.269048	1
4887	Ssc.15864.1.S1_at	100522086	ART3	ADP-ribosyltransferase 3	NM_001244205	0.0237181	0.0237181	0.426613	-2.34405	VITRIFIED down vs CONTROL	12.6293	2.26567	0.71759	1
20932	Ssc.6357.1.S1_at	100156432	KCNK1	potassium channel, two pore domain subfamily K, member 1	XM_001928032	0.00158714	0.00158714	0.423621	-2.3606	VITRIFIED down vs CONTROL	58.1654	2.30326	0.158393	1
15498	Ssc.28098.1.A1_at	100524591	PAIP1	poly(A) binding protein interacting protein 1	XM_003133921 /// XM_003483818 /// XM_005657615 /// XM_005657616 /// XM_005657617	0.00754875	0.00754875	0.395367	-2.52929	VITRIFIED down vs CONTROL	24.8906	2.68832	0.432021	1
4886	Ssc.15864.1.A1_at	100522086	ART3	ADP-ribosyltransferase 3	NM_001244205	0.0304069	0.0304069	0.390204	-2.56276	VITRIFIED down vs CONTROL	10.7799	2.76502	1.02599	1
5162	Ssc.16050.1.A1_at	397343	ADAM17	ADAM metallopeptidase domain 17	NM_001099926	0.030848	0.030848	0.382321	-2.61561	VITRIFIED down vs CONTROL	10.6797	2.88626	1.08103	1
